# Supplementary material for: Amyotrophic Lateral Sclerosis (ALS) prediction model derived from plasma and CSF biomarkers
Source: PLoS One. 2021 Feb 19;16(2):e0247025. doi: 10.1371/journal.pone.0247025 (PMC7894922; doi:10.1371/journal.pone.0247025)
Supplement: S1 Data — (XLSX) [file pone.0247025.s001.xlsx]

## Sheet: Raw data
Sample code	Gender	Age	BMI	Smoking	Alcohol	Diet	VEGF plasma	VEGFR2 plasma	ANG plasma	TDP43 plasma	OPTN plasma	MCP1plasma	VEGF CSF	VEGFR2 CSF	ANG CSF	TDP43 CSF	OPTN CSF	MCP1 CSF	ALS FRS	Disease onset	Duration disease
ALS	Male	49	23.1344	Smoker	Nonalcoholic	Veg	0.0117	0.0015	0.0082	0.006	0.0345	0.0037	152.63	41.2592	166.359	110.385	635.059	535.508	36	Lateonset	12
ALS	Male	41	25.3843	Nonsmoker	Nonalcoholic	Nonveg	0.0099	0.001	0.0057	0.0064	0.028	0.0089	163.313	40.1153	151.531	107.613	643.327	408.761	34	Lateonset	12
ALS	Male	50	22.0119	Nonsmoker	Nonalcoholic	Veg	0.0059	0.0009	0.004	0.0038	0.017	0.0037	171.775	38.4095	151.072	99.759	639.77	332.713	31	Lateonset	12
ALS	Male	45	17.0799	Smoker	Alcoholic	Nonveg	0.0065	0.0009	0.0044	0.0043	0.0206	0.0022	153.023	38.1161	147	90.519	597.487	525.758	24	Lateonset	12
ALS	Female	50	30.1389	Nonsmoker	Nonalcoholic	Veg	0.0065	0.0011	0.005	0.0046	0.0232	0.0011	148.887	36.3712	155.021	91.905	596.384	426.311	36	Lateonset	12
ALS	Male	48	22.5807	Smoker	Alcoholic	Nonveg	0.0061	0.001	0.0048	0.0041	0.0199	0.0024	159.035	38.5406	151.992	93.291	576.872	728.553	18	Lateonset	24
ALS	Male	58	15.9974	Smoker	Alcoholic	Nonveg	0.0123	0.002	0.0087	0.0088	0.0384	0.0029	150.039	38.2137	152.223	98.835	630.964	502.359	43	Lateonset	10
ALS	Male	45	20.9941	Nonsmoker	Nonalcoholic	Veg	0.0223	0.0037	0.011	0.0084	0.0784	0.0118	149.142	38.3441	148.008	103.917	625.739	1804.93	40	Lateonset	8
ALS	Male	28	20.1125	Nonsmoker	Nonalcoholic	Nonveg	0.0075	0.0021	0.0256	0.0081	0.0276	0.0025	147.87	37.3765	153.383	102.993	547.276	309.314	39	Earlyonset	24
ALS	Male	51	24.5983	Nonsmoker	Nonalcoholic	Veg	0.0078	0.0022	0.0335	0.0091	0.0284	0.0024	150.683	36.1241	145.888	94.215	586.547	346.363	34	Lateonset	12
ALS	Female	40	28.2259	Nonsmoker	Nonalcoholic	Veg	0.0046	0.0013	0.0174	0.005	0.0175	0.0013	162.059	36.5888	154.904	98.835	661.41	619.356	34	Lateonset	12
ALS	Male	55	25.8065	Smoker	Alcoholic	Nonveg	0.0103	0.0027	0.0275	0.0118	0.0447	0.0104	158.084	38.8373	151.072	119.625	633.886	921.598	35	Lateonset	18
ALS	Male	52	29.2105	Smoker	Alcoholic	Veg	0.0052	0.0015	0.0216	0.0056	0.0215	0.0026	157.139	34.3824	151.531	102.069	571.039	478.959	29	Lateonset	12
ALS	Male	38	25.8334	Nonsmoker	Nonalcoholic	Nonveg	0.0039	0.0011	0.0142	0.0043	0.0155	0.0014	162.337	38.5406	148.008	100.221	625.161	574.507	34	Earlyonset	16
ALS	Female	56	20.3074	Nonsmoker	Nonalcoholic	Nonveg	0.0066	0.0019	0.0262	0.0077	0.0247	0.0031	153.154	39.1029	147.783	97.449	598.04	473.109	38	Lateonset	24
ALS	Male	58	21.8268	Nonsmoker	Nonalcoholic	Veg	0.0076	0.0022	0.1698	0.0085	0.0286	0.0029	145.111	38.5735	148.909	93.291	614.282	373.662	38	Lateonset	18
ALS	Male	33	21.3499	Nonsmoker	Nonalcoholic	Veg	0.0069	0.0012	0.1859	0.0065	0.0236	0.0032	156.736	37.8895	151.531	109.923	631.548	1153.64	44	Earlyonset	9
ALS	Male	56	25.6805	Nonsmoker	Nonalcoholic	Nonveg	0.0069	0.0025	0.0284	0.0078	0.0257	0.0026	152.5	36.9333	147.559	103.455	621.131	494.559	35	Lateonset	30
ALS	Male	42	18.9909	Smoker	Nonalcoholic	Veg	0.0092	0.002	0.0343	0.0101	0.0391	0.0051	153.154	35.7872	150.5	90.981	631.548	439.96	41	Lateonset	48
ALS	Male	19	18.9909	Nonsmoker	Nonalcoholic	Nonveg	0.0059	0.0018	0.0207	0.0065	0.0235	0.002	149.654	39.0031	143.8	100.683	622.855	402.911	45	Earlyonset	6
ALS	Female	50	18.3432	Nonsmoker	Nonalcoholic	Veg	0.0079	0.0022	0.0329	0.0087	0.0293	0.0021	157.814	34.4704	145.226	123.321	605.267	500.409	29	Lateonset	9
ALS	Male	54	32.5563	Nonsmoker	Nonalcoholic	Nonveg	0.0058	0.0023	0.0229	0.0066	0.0218	0.0014	157.544	34.9733	196.443	103.455	851.182	328.813	40	Lateonset	36
ALS	Male	50	17.2645	Smoker	Alcoholic	Veg	0.01	0.0022	0.0335	0.0112	0.0412	0.0019	168.137	37.3765	149.135	91.905	596.384	416.561	36	Lateonset	12
Control	Female	40	20.813	Nonsmoker	Nonalcoholic	Nonveg	0.0064	0.0019	0.0235	0.0071	0.0266	0.0023	185.22	35.7262	158.351	116.853	656.538	356.112
Control	Female	35	28.3814	Nonsmoker	Nonalcoholic	Veg	0.0068	0.0019	0.0263	0.0081	0.0263	0.0019	179.905	38.0188	164.351	116.391	626.896	611.556
Control	Male	40	14.2333	Nonsmoker	Nonalcoholic	Veg	0.0053	0.0016	0.0223	0.0063	0.0211	0.0014	168.859	35.1226	161.385	121.011	616.556	502.359
Control	Male	24	27.5148	Nonsmoker	Alcoholic	Nonveg	0.0048	0.0014	0.0157	0.0057	0.019	0.0016	170.895	32.447	168.392	116.853	622.855	475.059
Control	Male	34	19.4348	Smoker	Alcoholic	Nonveg	0.0343	0.0098	0.0847	0.0386	0.1434	0.0078	185.22	33.4292	160.043	121.011	635.059	900.148
Control	Male	18	18.3432	Nonsmoker	Nonalcoholic	Veg	0.0074	0.0021	0.0253	0.0088	0.0308	0.0019	166.989	36.0012	157.751	107.151	639.179	744.152
Control	Female	60	29.3492	Nonsmoker	Nonalcoholic	Nonveg	0.0078	0.0023	0.0267	0.009	0.0328	0.0027	156.468	35.6047	153.383	127.479	602.477	447.76
Control	Male	30	26.9098	Nonsmoker	Alcoholic	Nonveg	0.007	0.0021	0.0249	0.0085	0.028	0.003	172.956	33.6005	161.017	113.157	622.855	1416.89
Control	Male	17	32.8043	Nonsmoker	Nonalcoholic	Nonveg	0.0057	0.0017	0.0224	0.0067	0.022	0.0015	175.493	31.7903	162.985	108.075	587.09	434.11
Control	Male	61	40.9029	Nonsmoker	Alcoholic	Nonveg	0.0097	0.0029	0.0325	0.0115	0.0372	0.0033	158.491	33.7152	134.305	92.367	534.779	354.162
Control	Male	35	22.0119	Nonsmoker	Alcoholic	Nonveg	0.011	0.0033	0.0428	0.0126	0.0433	0.0034	173.253	36.745	160.773	141.339	602.477	646.655
Control	Female	25	24.8383	Nonsmoker	Nonalcoholic	Veg	0.0064	0.0019	0.0203	0.0075	0.0261	0.0039	164.154	34.795	161.14	126.093	604.708	578.407
Control	Male	23	21.7885	Smoker	Alcoholic	Nonveg	0.0089	0.0026	0.0267	0.0105	0.0366	0.0023	169.293	36.839	155.375	113.157	630.964	510.158
Control	Male	48	29.6949	Smoker	Alcoholic	Nonveg	0.0081	0.0022	0.0307	0.009	0.0319	0.0021	161.228	36.1857	157.871	127.941	594.184	699.304
